# Supplementary material for: Commensal production of a broad-spectrum and short-lived antimicrobial peptide polyene eliminates nasal Staphylococcus aureus
Source: Nat Microbiol. 2023 Dec 18;9(1):200–13. doi: 10.1038/s41564-023-01544-2 (PMC11310079; doi:10.1038/s41564-023-01544-2)
Supplement: Supplementary file 6 — Statistical source data. [file 41564_2023_1544_MOESM6_ESM.xlsx]

## Sheet: Tabelle1
Figure 5 a	time [h]	Epifadin			Gallidermin			Lugdunin			Nisin
	0	100	100	100	100	100	100	100	100	100	100	100	100
	1	74.7667	84.2166	77.3499	98.3116	97.8466	100.008	83.3399	81.1888	81.5392	97.9203	103.998	107.69
	2	44.1463	48.5957	57.5983	98.3384	106.35	96.9086	75.9514	74.9076	76.2225	95.6372	100.36	105.385
	3	0	0	0	97.6595	110.685	95.851	68.1836	69.51	72.3006	93.4558	102.174	107.69
	4	0	0	0	104.976	102.273	100.244	72.3813	68.5783	70.8402	95.4808	101.455	113.093
	5	0	0	0	100.661	103.29	103.685	65.5159	65.2691	67.8263	97.5137	105.846	97.6958
	6	0	0	0	98.4367	108.21	91.588	61.6582	69.751	62.1103	85.1368	97.1314	77.3638
Figure 5 b	time [h]	pH 7, 34°C			pH 7, 30°C			pH 5.5, 34°C			pH 5.5, 30°C			pH 7, dark, 30°C			pH 5, 34, dark
		(I)	(II)	(III)	(I)	(II)	(III)	(I)	(II)	(III)	(I)	(II)	(III)	(I)	(II)	(III)	(I)	(II)	(III)
	0	98.66	104.7	102.68	96.64	102.68	96.64	108.72	114.77	110.74	108.72	116.78	112.75	97.551	105.096	103.876	105.542	112.99	116.452
	1	80.54	72.48	72.48	90.6	86.58	88.59	72.48	72.48	74.5	84.56	82.55	84.56	95.1137	108.135	98.7909	100.025	105.454	113.298
	2	50.34	36.24	42.28	76.51	66.44	74.5	52.35	38.26	42.28	70.47	54.36	60.4	89.7566	98.9843	98.3188	102.217	105.167	99.5996
	3	0	0	0	40.27	42.28	50.34	22.15	16.11	34.23	42.28	38.26	48.32	80.5896	104.593	107.238	100.579	103.723	111.684
	4	0	0	0	20.13	24.16	12.08	16.11	12.08	18.12	34.23	34.23	34.23	79.7827	94.2678	93.7308	103.312	97.9695	111.684
	5	0	0	0	4.03	0	12.08	10.07	10.07	12.08	26.17	28.19	28.19	82.062	97.209	87.677	94.4836	98.5422	105.642
	6	0	0	0	0	0	0	8.05	4.03	4.03	24.16	22.15	22.15	79.5581	99.1698	83.2381	93.9169	98.5813	105.909
