# Supplementary material for: Commensal production of a broad-spectrum and short-lived antimicrobial peptide polyene eliminates nasal Staphylococcus aureus
Source: Nat Microbiol. 2023 Dec 18;9(1):200–13. doi: 10.1038/s41564-023-01544-2 (PMC11310079; doi:10.1038/s41564-023-01544-2)
Supplement: Supplementary file 7 — Statistical source data. [file 41564_2023_1544_MOESM7_ESM.xlsx]

## Sheet: Tabelle1
		Figure 6a						Figure 6b						Figure 6c
	time [h]	S. epidermidis IVK83			S. aureus Newman			IVK83 ΔefiTP			S. aureus Newman			IVK83 ΔefiTP pRB474Compl			S. aureus Newman
	0	43.5484	49.6774	56.7657	56.4516	50.3226	43.2343	46.5649	49.8392	52.9148	53.4351	50.1608	47.0852	53.0466	43.4944	46.7078	46.9534	56.5056	53.2922
	24	100	100	99.9993	0	0	0.0007	11.5385	12.6667	17.8862	88.4615	87.3333	82.1138	99.9995	99.9994	98.3871	0.0005	0.0006	1.6129
	48	100	100	100	0	0	0	8.2278	7.2581	10.7143	91.7722	92.7419	89.2857	99.9999	99.9998	100	0.0001	0.0002	0
	72	100	100	100	0	0	0	6.25	7.8571	6.3158	93.75	92.1429	93.6842	100	99.9999	100	0	0.0001	0
	Figure 6d
	IVK83 WT	IVK83ΔefiTP
	1580	6000
	2600	2405
	731.5	3935
	10500	2630
	20.3	2110
	1	10165
	Figure 6e
	S. aureus + IVK83 WT		S. aureus + IVK83 ΔefiTP
	13.8889		99.8591
	25		100
	75		84.1053
	10		100
	3.25836		100
	81.8015		100
	33.3333		97.7046
	76.7925
	91.6667
