# Supplementary material for: Commensal production of a broad-spectrum and short-lived antimicrobial peptide polyene eliminates nasal Staphylococcus aureus
Source: Nat Microbiol. 2023 Dec 18;9(1):200–13. doi: 10.1038/s41564-023-01544-2 (PMC11310079; doi:10.1038/s41564-023-01544-2)
Supplement: Supplementary file 8 — Statistical source data. [file 41564_2023_1544_MOESM8_ESM.xlsx]

## Sheet: Tabelle1
MBC determination
Extended Data Figure 7 a	time [min]	Untreated			24 µg/ml			12 µg/ml			6 µg/ml			3 µg/ml
	0	766667	1.26333e+06	1.26333e+06	763333	1060000	1.17333e+06	710000	1.03667e+06	1.21667e+06	760000	1160000	1.19333e+06	733333	1.25333e+06	1310000
	10	596667	1.20333e+06	1.45667e+06	70000	266667	171667	100000	443333	450000	530000	780000	330000	696667	1.16667e+06	806667
	20	486667	1.27667e+06	1540000	38000	48000	82000	76000	134000	128333	416667	506667	105667	633333	946667	573333
	30	583333	1.17333e+06	1.56333e+06	20000	39333.3	64333.3	38000	79000	78666.7	490000	443333	92000	690000	713333	646667
	40	903333	1.70333e+06	1280000	12000	27666.7	66000	22000	56000	46666.7	463333	293333	62333.3	796667	726667	523333
	50	756667	1.42667e+06	1130000	9666.67	21333.3	31333.3	22666.7	45666.7	55333.3	276667	174333	85000	563333	803333	423333
	60	840000	1710000	836667	6666.67	10000	39333.3	18666.7	29333.3	39666.7	276667	111000	42333.3	700000	753333	470000
	90	633333	1.49667e+06	683333	2666.67	8000	20666.7	7333.33	23333.3	29333.3	350000	94000	32666.7	510000	773333	316667
	120	490000	1.28667e+06	546667	1666.67	1333.33	13000	3666.67	10333.3	15000	186667	72666.7	21666.7	276667	476667	153333
	150	523333	1.13667e+06	686667	0	2000	6333.33	1666.67	9666.67	8333.33	173333	30000	13333.3	363333	250000	71333.3
	180	383333	1070000	556667	0	333.333	4666.67	666.667	3666.67	4666.67	83333.3	38000	7666.67	286667	204000	94666.7
	210	493333	840000	520000	0	333.333	3333.33	666.667	3000	1666.67	73333.3	20666.7	5666.67	236667	256667	58333.3
	240	143333	340000	210000	333.333	0	2333.33	1000	3666.67	1000	76666.7	20000	5333.33	226667	182000	71666.7
Cell viability assay
Extended Data Figure 7 b	conc. [µg/ml]	24	12	6	3	1.5	0.75	0.375	0.188	9.38 x 10-2	4.69 x 10-2	2.34 x 10-2	1.17 x 10-2
Epifadin	replicate (I)	80.88	94.51	98.48	101.07	101.44	99.79	99.34	97.13	98.03	98.28	99.37	100
	replicate (II)	88.05	97.66	101.47	100.54	100.41	99.72	99.57	99.61	99.17	98.93	99.96	100.82
	replicate (III)	82.16	99.28	104.01	102.05	102.36	101.05	101.35	100.93	100	100.22	100.75	101.48
Extended Data Figure 7 c	conc. [µg/ml]	8	4	2	1	0.5	0.25	0.125	6.25 x 10-2	3.0 x 10-2	1.5 x 10-2	7.0 x 10-3	3.0 x 10-3
Cycloheximid	replicate (I)	43.28	45.59	51.05	58.06	63.54	69.77	76.25	80.28	88.11	94.51	96.62	99.04
	replicate (II)	38.25	42.98	48.5	55.85	62.74	69.63	74.5	79.63	87.89	94.76	99.59	93.12
	replicate (III)	28.41	30.49	32.55	38.16	49.09	64.08	66.29	76.69	86.53	89.21	96.32	96.68
