# Supplementary material for: Commensal production of a broad-spectrum and short-lived antimicrobial peptide polyene eliminates nasal Staphylococcus aureus
Source: Nat Microbiol. 2023 Dec 18;9(1):200–13. doi: 10.1038/s41564-023-01544-2 (PMC11310079; doi:10.1038/s41564-023-01544-2)
Supplement: Supplementary file 9 — Statistical source data. [file 41564_2023_1544_MOESM9_ESM.xlsx]

## Sheet: Tabelle1
		Extended Data Figure 8a						Extended Data Figure 8b						Extended Data Figure 8c
	time [h]	IVK83 Wt			S. aureus Newman			IVK83 ΔefiTP			S. aureus Newman			IVK83 ΔefiTP pRB474Compl			S. aureus Newman
	0	43.5484	49.6774	56.7657	56.4516	50.3226	43.2343	46.5649	49.8392	52.9148	53.4351	50.1608	47.0852	53.0466	43.4944	46.7078	46.9534	56.5056	53.2922
	24	99.9929	99.9568	99.9999	0.0071	0.0432	0.0001	2.4876	0.6289	0	97.5124	99.3711	100	99.983	99.9962	99.975	0.017	0.0038	0.025
	48	98.2301	99.4196	99.9898	1.7699	0.5804	0.0102	0	0	0.939	100	100	99.061	95.5738	92.1212	99.2075	4.4262	7.8788	0.7925
	72	92.5926	94.5313	99.1569	7.4074	5.4688	0.8431	0	0	0	100	100	100	53.5714	36.3636	71.6216	46.4286	63.6364	28.3784
