# Supplementary material for: Commensal production of a broad-spectrum and short-lived antimicrobial peptide polyene eliminates nasal Staphylococcus aureus
Source: Nat Microbiol. 2023 Dec 18;9(1):200–13. doi: 10.1038/s41564-023-01544-2 (PMC11310079; doi:10.1038/s41564-023-01544-2)
Supplement: Supplementary file 10 — Statistical source data. [file 41564_2023_1544_MOESM10_ESM.xlsx]

## Sheet: Tabelle1
DMSO extract S. epidermidis IVK83
fluorescence ratio
	time [min]	DMSO control				CCCP (5 µM)				500 µg/ml				250 µg/ml				125 µg/ml
	0	1.06575	1.03738	1.16691	1.11554	1.06644	1.02515	1.15365	1.12277	1.04234	1.04123	1.12783	1.12077	1.02717	1.04487	1.13513	1.14245	1.03757	1.07459	1.12345	1.15718
	1	1.08558	1.04085	1.18124	1.12824	1.07997	1.04637	1.16492	1.12834	1.05157	1.05164	1.14866	1.14386	1.04109	1.05313	1.16534	1.16212	1.04798	1.08292	1.14365	1.17322
	2	1.09221	1.04673	1.19073	1.13924	1.09143	1.0439	1.17382	1.14739	1.05727	1.06041	1.1556	1.14401	1.04468	1.05249	1.17318	1.1634	1.05076	1.09062	1.15316	1.17592
	3	1.06597	1.03342	1.16127	1.11404	1.01653	0.970894	1.08692	0.993536	0.971739	0.965738	1.02831	1.0234	0.97657	0.994068	1.08358	1.07606	1.011	1.02057	1.09509	1.11074
	4	1.06727	1.01502	1.16638	1.11162	0.874128	0.829004	0.917906	0.830524	0.938977	0.933138	0.940764	0.957737	0.939108	0.960659	1.00101	0.997635	0.993205	1.00345	1.02875	1.0313
	5	1.05725	1.02435	1.14479	1.10289	0.745968	0.723611	0.778722	0.731046	0.902545	0.892352	0.826043	0.879046	0.884977	0.896766	0.930718	0.907726	0.952116	0.976026	0.944006	0.936325
	6	1.05655	1.01653	1.14695	1.10633	0.683672	0.662405	0.694827	0.666514	0.845326	0.82633	0.713193	0.760416	0.841466	0.844867	0.855845	0.824299	0.902862	0.942643	0.928665	0.892438
	7	1.06424	1.02153	1.14567	1.08373	0.649899	0.63567	0.644366	0.620695	0.752681	0.748833	0.573434	0.638249	0.777825	0.805651	0.772341	0.769908	0.886317	0.911409	0.866698	0.840944
	8	1.05378	1.01354	1.12845	1.09415	0.618219	0.607626	0.615855	0.596755	0.657424	0.651756	0.479943	0.543405	0.731491	0.79242	0.679347	0.683467	0.866063	0.896944	0.798775	0.787986
	9	1.052	1.00817	1.129	1.08009	0.602394	0.586588	0.595021	0.574209	0.593837	0.589593	0.423642	0.432735	0.698732	0.782771	0.620147	0.617958	0.842254	0.882359	0.751052	0.732738
	10	1.04986	1.00772	1.12024	1.0779	0.583136	0.572797	0.576536	0.555965	0.556774	0.54433	0.387318	0.42378	0.658008	0.75204	0.581859	0.576625	0.816151	0.871217	0.71148	0.687105
	11	1.04048	1.0025	1.10657	1.0737	0.565377	0.5531	0.555899	0.538891	0.521272	0.499914	0.35543	0.388113	0.629962	0.723385	0.553908	0.545458	0.78865	0.864052	0.672775	0.641157
	12	1.03062	0.991142	1.09952	1.05718	0.549724	0.540737	0.541932	0.520449	0.489704	0.469979	0.337259	0.372628	0.596255	0.708461	0.525991	0.52295	0.762253	0.846433	0.642489	0.611459
	13	1.02856	0.992543	1.08825	1.0464	0.535355	0.528414	0.522891	0.502165	0.467935	0.443019	0.322342	0.350073	0.572798	0.682909	0.509939	0.494021	0.739606	0.832887	0.617539	0.579477
	14	1.02594	0.983724	1.07405	1.04053	0.521631	0.513693	0.500025	0.492049	0.449964	0.421314	0.327188	0.332796	0.551018	0.657269	0.498149	0.482336	0.718313	0.81696	0.596939	0.555534
	15	1.01426	0.980896	1.06507	1.03432	0.506562	0.500328	0.486827	0.477752	0.435245	0.410141	0.310043	0.330251	0.53715	0.645407	0.489217	0.46904	0.694929	0.807949	0.585543	0.542634
DMSO extract S. epidermidis IVK83 ∆efiTP
fluorescence ratio
	time [min]	DMSO control				CCCP (5 µM)				500 µg/ml				250 µg/ml
	0	1.06575	1.03738	1.16691	1.11554	1.06644	1.02515	1.15365	1.12277	1.02865	1.06247	1.11052	1.18661	1.02868	1.01886	1.11011	1.12109
	1	1.08558	1.04085	1.18124	1.12824	1.07997	1.04637	1.16492	1.12834	1.04693	1.07696	1.14135	1.16674	1.0451	1.03607	1.13384	1.14323
	2	1.09221	1.04673	1.19073	1.13924	1.09143	1.0439	1.17382	1.14739	1.05339	1.07395	1.14889	1.18037	1.04379	1.03993	1.13364	1.14976
	3	1.06597	1.03342	1.16127	1.11404	1.01653	0.970894	1.08692	0.993536	1.03697	1.05551	1.10456	1.13706	1.03082	1.02461	1.12444	1.13325
	4	1.06727	1.01502	1.16638	1.11162	0.874128	0.829004	0.917906	0.830524	1.03132	1.04265	1.09441	1.1219	1.02395	1.02825	1.10535	1.11106
	5	1.05725	1.02435	1.14479	1.10289	0.745968	0.723611	0.778722	0.731046	1.02772	1.03692	1.08461	1.09841	1.01593	1.01713	1.11444	1.1053
	6	1.05655	1.01653	1.14695	1.10633	0.683672	0.662405	0.694827	0.666514	1.03239	1.03465	1.07668	1.0913	1.03043	1.01592	1.10325	1.08777
	7	1.06424	1.02153	1.14567	1.08373	0.649899	0.63567	0.644366	0.620695	1.02744	1.03601	1.07306	1.0815	1.01798	1.02092	1.092	1.09002
	8	1.05378	1.01354	1.12845	1.09415	0.618219	0.607626	0.615855	0.596755	1.02448	1.02923	1.06848	1.07413	1.0198	1.01511	1.10176	1.08877
	9	1.052	1.00817	1.129	1.08009	0.602394	0.586588	0.595021	0.574209	1.0209	1.03215	1.06658	1.06443	1.01796	1.00988	1.08444	1.07855
	10	1.04986	1.00772	1.12024	1.0779	0.583136	0.572797	0.576536	0.555965	1.01394	1.01952	1.05448	1.05901	1.01684	1.01008	1.08315	1.07853
	11	1.04048	1.0025	1.10657	1.0737	0.565377	0.5531	0.555899	0.538891	1.01436	1.01189	1.04962	1.05217	1.00483	1.00857	1.07618	1.06055
	12	1.03062	0.991142	1.09952	1.05718	0.549724	0.540737	0.541932	0.520449	1.01224	1.00686	1.04592	1.04515	1.00164	0.999037	1.07182	1.05615
	13	1.02856	0.992543	1.08825	1.0464	0.535355	0.528414	0.522891	0.502165	1.01183	0.998423	1.03184	1.039	1.00198	1.00111	1.0581	1.03716
	14	1.02594	0.983724	1.07405	1.04053	0.521631	0.513693	0.500025	0.492049	1.00402	0.999219	1.02987	1.03992	0.991398	0.997231	1.05211	1.04726
	15	1.01426	0.980896	1.06507	1.03432	0.506562	0.500328	0.486827	0.477752	1.00019	0.993966	1.0327	1.03086	0.992582	0.990577	1.04806	1.03861
